# Supplementary material for: COVID-19 Lockdown and Changes in Dietary and Lifestyle Behaviors in a French Longitudinal Cohort
Source: Nutrients. 2023 Nov 4;15(21):4682. doi: 10.3390/nu15214682 (PMC10648805; doi:10.3390/nu15214682)
Supplement: Supplementary file 1 [file nutrients-15-04682-s001.zip]

Archive with 1 entries (1 files):
- nutrients-2641169-supplementary.pdf
